# Supplementary material for: A New Method to Determine Antioxidant Activities of Biofilms Using a pH Indicator (Resazurin) Model System
Source: Molecules. 2023 Feb 23;28(5):2092. doi: 10.3390/molecules28052092 (PMC10003940; doi:10.3390/molecules28052092)
Supplement: Supplementary file 1 [file molecules-28-02092-s001.zip]

Archive with 1 entries (1 files):
- molecules-2074925-supplementary.pdf
